# Supplementary material for: Early Pregnancy Diagnosis in Sows: A Comparative Evaluation of Ultrasonographic and Progesterone-Based Methods
Source: Life (Basel). 2026 May 21;16(5):854. doi: 10.3390/life16050854 (PMC13208898; doi:10.3390/life16050854)
Supplement: Supplementary file 1 [file life-16-00854-s001.zip]

Archive with 1 entries (1 files):
- life-4277516-supplementary.pdf
